# Supplementary material for: Copper Oxide Nanoparticle-Based Immunosensor for Zearalenone Analysis by Combining Automated Sample Pre-Processing and High-Throughput Terminal Detection
Source: Sensors (Basel). 2021 Sep 30;21(19):6538. doi: 10.3390/s21196538 (PMC8512712; doi:10.3390/s21196538)
Supplement: Supplementary file 1 [file sensors-21-06538-s001.zip]

Archive with 1 entries (1 files):
- sensors-1346832-supplementary.pdf
